# Supplementary material for: Oligomerization and Nitration of the Grass Pollen Allergen Phl p 5 by Ozone, Nitrogen Dioxide, and Peroxynitrite: Reaction Products, Kinetics, and Health Effects
Source: Int J Mol Sci. 2021 Jul 16;22(14):7616. doi: 10.3390/ijms22147616 (PMC8303544; doi:10.3390/ijms22147616)
Supplement: Supplementary file 1 [file ijms-22-07616-s001.zip]

Archive with 1 entries (1 files):
- ijms-1264979 supplementary.pdf
